# Supplementary material for: Risk Factors Addressed in Programs for the Prevention of Child and Adolescent Suicide in the School Setting: A Systematic Review
Source: Actas Esp Psiquiatr. 2025 Dec 17;53(6):1375–94. doi: 10.62641/aep.v53i6.1938 (PMC12728553; doi:10.62641/aep.v53i6.1938)
Supplement: Supplementary file 1 [file ActEsp-53-6-1375-1394-s1.zip]

Archive with 2 entries (2 files):
- PRISMA_CHECKLIST.docx
- PRISMA_CHECKLIST.pdf
